# Supplementary material for: Analysis of Co-Crystallization Mechanism of Theophylline and Citric Acid from Raman Investigations in Pseudo Polymorphic Forms Obtained by Different Synthesis Methods
Source: Molecules. 2023 Feb 7;28(4):1605. doi: 10.3390/molecules28041605 (PMC9960353; doi:10.3390/molecules28041605)
Supplement: Supplementary file 1 [file molecules-28-01605-s001.zip]

Archive with 1 entries (1 files):
- molecules-2110698-supplementary.pdf
